# Supplementary material for: Surface-Activated Zirconia Nanotubes with UV-Assisted Mg Deposition: Novel Bioinstructive Implants
Source: J Funct Biomater. 2026 Mar 23;17(3):158. doi: 10.3390/jfb17030158 (PMC13028173; doi:10.3390/jfb17030158)
Supplement: Supplementary file 1 [file jfb-17-00158-s001.zip]

Archive with 1 entries (1 files):
- jfb-4187943-supplementary.pdf
